# Supplementary material for: Decoding the CSF Proteomic Signature of Idiopathic Normal Pressure Hydrocephalus: A Systematic Review
Source: Molecules. 2026 Jul 2;31(13):2319. doi: 10.3390/molecules31132319 (PMC13363446; doi:10.3390/molecules31132319)
Supplement: Supplementary file 1 [file molecules-31-02319-s001.zip]

Archive with 2 entries (2 files):
- molecules-4330000-PRISMA_2020_checklist.pdf
- molecules-4330000-supplementary.pdf
